# Supplementary material for: Optimized Transformation and Gene Editing of the B104 Public Maize Inbred by Improved Tissue Culture and Use of Morphogenic Regulators
Source: Front Plant Sci. 2022 Apr 22;13:883847. doi: 10.3389/fpls.2022.883847 (PMC9072829; doi:10.3389/fpls.2022.883847)
Supplement: Supplementary Dataset S1 — Transformation results using method 1. [file Table_1.XLSX]

## Sheet: Sheet1
Vector	Date	Ear	DAP	IE	Total	T0	Total	ind T0	Total	% indep T0	Average % indep T0		% total T0	Average % total T0
pBb7m34GW	19/01/2016	1	14d	212		5		2		0.943396			2.35849			Legend
		2	14d	209		3		3		1.43541			1.43541			DAP	Days after pollination, embryos were used of 1,5-2 mm and DAP adapted accordingly
		3	14d	154		7		5		3.24675			4.54545			IE	number immature embryos used
		4	14d	102	677	6	21	3	13	2.94118	2.14168		5.88235	3.55543		ind	independent T0 = derived from discrete immature embryo
pBb7m34GW	26/01/2016	4	14d	150		2		1		0.666667			1.33333
		5	14d	261		9		4		1.53257			3.44828
		6	14d	170		3		2		1.17647			1.76471
		7	14d	157	738	2	16	1	8	0.636943	1.00316		1.27389	1.95505
pBb7m34GW	26/01/2016	1	14d	323		4		2		0.619195			1.23839
		2	14d	206		3		2		0.970874			1.45631
		3	14d	208	737	3	10	2	6	0.961538	0.850536		1.44231	1.379
pBb7m24GW	29/01/2016	1	14d	170		2		1		0.588235			1.17647
		2	14d	219		2		2		0.913242			0.913242
		3	14d	216		0		0		0			0
		4	14d	132	737	0	4	0	3	0	0.375369		0	0.522428
pBb7m34GW	2016-02-02	4	14d	193		8		1		0.518135			4.14508
		5	12d	161		0		0		0			0
		6	14d	159		1		1		0.628931			0.628931
		7	14d	207	720	6	15	2	4	0.966184	0.528312		2.89855	1.91814
pBb7m34GW	2016-02-02	1	12d	164		4		2		1.21951			2.43902
		2	12d	203		0		0		0			0
		3	14d	254	621	6	10	5	7	1.9685	1.06267		2.3622	1.60041
pBb7m34GW	2016-09-02	5	12d	111		0		0		0			0
		6	12d	161		1		1		0.621118			0.621118
		7	14d	154		0		0		0			0
		8	14d	248	674	4	5	1	2	0.403226	0.256086		1.6129	0.558505
pBb7m34GW	2016-09-02	1	12d	235		4		2		0.851064			1.70213
		2	12d	217		0		0		0			0
		3	12d	228		6		5		2.19298			2.63158
		4	12d	155	835	0	10	0	7	0	0.761012		0	1.08343
pBb7m34GW	2016-05-04	1	14d	214		13		7		3.27103			6.07477
		2	14d	259		7		3		1.1583			2.7027
		3	14d	261	734	16	36	7	17	2.68199	2.37044		6.13027	4.96925
pBUN411-Sp	2016-05-04	4	14d	200		14		5		2.5			7
		5	14d	200		2		1		0.5			1
		6	14d	160		4		2		1.25			2.5
		7	14d	149	709	4	24	2	10	1.34228	1.39807		2.68456	3.29614
pBUN411-Sp	2016-12-04	1	13d	205		9		4		1.95122			4.39024
		2	13d	151		0		0		0			0
		3	13d	160		14		6		3.75			8.75
		4	13d	139	655	3	26	2	12	1.43885	1.78502		2.15827	3.82463
pBUN411-Sp	19/04/2016	1	13d	152		0		0		0			0
		2	13d	155		0		0		0			0
		3	13d	208		3		2		0.961538			1.44231
		4	13d	223	738	8	11	3	5	1.34529	0.576707		3.58744	1.25744
pBUN411-Sp	26/04/2016	1	13d	135		1		1		0.740741			0.740741
		2	13d	206		0		0		0			0
		5	12d	198		9		4		2.0202			4.54545
		6	12d	95	634	0	10	0	5	0	0.690236		0	1.32155
pBUN411-Sp	26/04/2016	3	13d	96		0		0		0			0
		4	13d	250		3		2		0.8			1.2
		6	12d	48		2		1		2.08333			4.16667
		7	14d	144	538	4	9	3	6	2.08333	1.24167		2.77778	2.03611
pBUN411-Sp	24/05/2016	1	12d	204		3		1		0.490196			1.47059
		2	12d	213		0		0		0			0
		5	12d	202		0		0		0			0
		6	12d	105	724	0	3	0	1	0	0.122549		0	0.367647
pBUN411-Sp	31/05/2016	1	12d	93		8		4		4.30108			8.60215
		2	12d	156		3		1		0.641026			1.92308
		3	12d	76		5		3		3.94737			6.57895
		4	12d	174	499	10	26	6	14	3.44828	3.08444		5.74713	5.71283
pBbm42GW7	2016-07-06	1	12d	259		11		6		2.3166			4.2471
		2	12d	199		3		2		1.00503			1.50754
		3	12d	187	645	8	22	4	12	2.13904	1.82022		4.27807	3.34424
pBUN411-Sp	14/06/2016	1	12d	161		0		0		0			0
		2	12d	188		0		0		0			0
		3	12d	127		0		0		0			0
		4	12d	214	690	0	0	0	0	0	0		0	0
pBUN411-Sp	28/06/2016	1	12d	163		0		0		0			0
		2	12d	95		0		0		0			0
		3	13d	161		6		2		1.24224			3.72671
		4	13d	167	586	0	6	0	2	0	0.310559		0	0.931677
pBUN411-Sp	2016-05-07	1	12d	152		6		3		1.97368			3.94737
		2	12d	132						0			0
		3	12d	98		5		2		2.04082			5.10204
		4	12d	99	481	2	13	1	6	1.0101	1.25615		2.0202	2.7674
pBUN411-Sp	2016-09-08	1	12d	199		5		3		1.50754			2.51256
		2	12d	146		0		0		0			0
		3	12d	247	592	2	7	1	4	0.404858	0.637465		0.809717	1.10743
pBb7m34GW	19/08/2016	1	12d	195		0		0		0			0
		2	12d	153		0		0		0			0
		3	12d	200		3		1		0.5			1.5
		4	12d	100	648	5	8	3	4	3	0.875		5	1.625
pBbm42GW7	30/08/2016	1	12d	210		3		3		1.42857			1.42857
		2	12d	118		5		3		2.54237			4.23729
		3	12d	232		6		3		1.2931			2.58621
		4	12d	143	703	0	14	0	9	0	1.31601		0	2.06302
pBbm42GW7	2016-06-09	1	12d	143		2		2		1.3986			1.3986
		2	12d	129		3		1		0.775194			2.32558
		5	12d	158		3		2		1.26582			1.89873
		6	12d	101	531	4	12	3	8	2.9703	1.60248		3.9604	2.39583
pBbm42GW7	2016-06-09	3	12d	103		4		2		1.94175			3.8835
		4	12d	116		6		4		3.44828			5.17241
		7	12d	141		6		4		2.83688			4.25532
		8	12d	101		12		8		7.92079			11.8812
		9	12d	135	596	1	29	1	19	0.740741	3.37769		0.740741	5.18663
pBbm42GW7	18/10/2016	1	13d	205		2		2		0.97561			0.97561
		2	13d	214		6		4		1.86916			2.80374
		3	13d	198		7		6		3.0303			3.53535
		4	13d	106	723	3	18	2	14	1.88679	1.94047		2.83019	2.53622
pBUN411-Sp	18/10/2016	5	13d	209		2		2		0.956938			0.956938
		6	13d	150		1		1		0.666667			0.666667
		7	12d	190		5		3		1.57895			2.63158
		8	12d	160	709	3	11	2	8	1.25	1.11314		1.875	1.53255
pBbm42GW7	25/10/2016	5	13d	280		1		1		0.357143			0.357143
		6	13d	211		3		2		0.947867			1.4218
		7	13d	235	726	9	13	7	10	2.97872	1.42791		3.82979	1.86958
pBUN411-Sp	25/10/2016	1	13d	212		0		0		0			0
		2	13d	180		0		0		0			0
		3	13d	207		8		6		2.89855			3.86473
		4	13d	151	750	3	11	3	9	1.98675	1.22133		1.98675	1.46287
pBUN411-Sp	22/11/2016	1	13d	217		4		1		0.460829			1.84332
		2	13d	206		8		7		3.39806			3.8835
		3	13d	150	573	2	14	1	9	0.666667	1.50852		1.33333	2.35338
pBUN411-Sp	22/11/2016	4	13d	133		5		2		1.50376			3.7594
		5	12d	278		2		2		0.719424			0.719424
		6	12d	199		3		3		1.50754			1.50754
		7	13d	265	875	0	10	0	7	0	0.93268		0	1.49659
pBUN411-Sp	28/11/2016	1	13d	154		0		0		0			0
		2	13d	168		1		1		0.595238			0.595238
		3	13d	205		1		1		0.487805			0.487805
		4	13d	120	647	0	2	0	2	0	0.270761		0	0.270761
pBbm42GW7	2016-05-12	1	13d	192		2		1		0.520833			1.04167
		2	13d	226		1		1		0.442478			0.442478
		3	13d	258	676	3	6	1	3	0.387597	0.450303		1.16279	0.882312
pBUN411-Sp	2016-05-12	4	13d	259		1		1		0.3861			0.3861
		5	13d	276		3		3		1.08696			1.08696
		6	13d	231	766	0	4	0	4	0	0.491019		0	0.491019
pBUN411-Sp	13/12/16	1	13d	212		3		2		0.943396			1.41509
		2	13d	159		3		1		0.628931			1.88679
		3	13d	225		0		0		0			0
		4	13d	145	741	0	6	0	3	0	0.393082		0	0.825472
					675.086		12.6286		7.22857		1.11979			1.95714
			14d
