# Supplementary material for: Optimized Transformation and Gene Editing of the B104 Public Maize Inbred by Improved Tissue Culture and Use of Morphogenic Regulators
Source: Front Plant Sci. 2022 Apr 22;13:883847. doi: 10.3389/fpls.2022.883847 (PMC9072829; doi:10.3389/fpls.2022.883847)
Supplement: Supplementary Dataset S2 — Transformation results using method 2. [file Table_2.XLSX]

## Sheet: Sheet1
Vector	Date	Ear	DAP	IE	Total	T0	Total	ind T0	Total	% indep T0	Average % indep T0		% total T0	Average % total T0
pGGBb-AG	2020-05-05	1	12	104		0		0		0			0			Legend
		2	12	95		3		1		1.05263			3.15789			DAP	Days after pollination, embryos were used of 1,5-2 mm and DAP adapted accordingly
		3	12	98		6		4		4.08163			6.12245			IE	number immature embryos used
		4	12	66	363	2	11	2	7	3.0303	2.04114		3.0303	3.07766		ind	independent T0 = derived from discrete immature embryo
pGGBb-AG	2020-05-05	1	12	96		0		0		0			0
		2	12	94		0		0		0			0
		3	12	106		3		3		2.83019			2.83019
		4	12	76	372	1	4	1	4	1.31579	1.03649		1.31579	1.03649
pGGBb-AG	2020-05-26	1	13	42		3		2		4.7619			7.14286
		2	13	54		3		1		1.85185			5.55556
		3	13	37	133	5	11	4	7	10.8108	4.31411		13.5135	6.07158
pGGBb-AG	2020-05-26	1	13	108		3		3		2.77778			2.77778
		2	13	111		3		2		1.8018			2.7027
		3	13	159		2		2		1.25786			1.25786
		4	13	53	431	4	12	3	10	5.66038	2.87445		7.54717	3.57138
pGGBb-AG	2020-06-09	1	13	32		2		2		6.25			6.25
		2	13	24		1		1		4.16667			4.16667
		3	13	46		6		6		13.0435			13.0435
		4	13	38	140	1	10	1	10	2.63158	6.52293		2.63158	6.52293
pGGBb-AG	2020-06-09	1	13	32		1		1		3.125			3.125
		2	13	24		3		2		8.33333			12.5
		3	13	48		5		5		10.4167			10.4167
		4	13	40	144	5	14	5	13	12.5	8.59375		12.5	9.63542
pGGBb-AG	2020-06-30	1	13	105		3		3		2.85714			2.85714
		2	13	99		2		2		2.0202			2.0202
		3	13	102		0		0		0			0
		4	12	116		6		4		3.44828			5.17241
		5	12	112		1		1		0.892857			0.892857
		6	13	96	630	1	13	1	11	1.04167	1.71002		1.04167	1.99738
pGGBb-AG	2020-07-07	1	13	87		3		2		2.29885			3.44828
		2	13	40		2		2		5			5
		3	13	35		0		0		0			0
		4	13	55		2		2		3.63636			3.63636
		5	13	43		1		1		2.32558			2.32558
		6	13	30	290	1	9	1	8	3.33333	2.76569		3.33333	2.95726
pGGBb-AG	2020-07-07	1	13	82		1		1		1.21951			1.21951
		2	13	38		2		2		5.26316			5.26316
		3	13	37		4		4		10.8108			10.8108
		4	13	57		3		3		5.26316			5.26316
		5	13	41		2		1		2.43902			4.87805
		6	13	25	280	6	18	5	16	20	7.49928		24	8.57245
pGGBb-AG	2020-07-07	1	13	77		3		3		3.8961			3.8961
		2	13	53		6		6		11.3208			11.3208
		3	13	42		5		4		9.52381			11.9048
		4	13	55		4		4		7.27273			7.27273
		5	13	46		2		2		4.34783			4.34783
		6	13	27	300	2	22	2	21	7.40741	7.29477		7.40741	7.6916
pGGBb-AG	2020-09-08	4	12	32		0		0		0			0
		5	12	32		9		8		25			28.125
		6	12	113	177	10	19	7	15	6.19469	10.3982		8.84956	12.3249
pGGBb-AG	2020-10-06	6	13	58		4		3		5.17241			6.89655
		7	13	77		11		11		14.2857			14.2857
		8	13	79		9		9		11.3924			11.3924
		9	13	108	322	0	24	0	23	0	7.71263		0	8.14367
pGGBb-AG	2020-10-06	1	12	50		6		5		10			12
		2	12	95		3		2		2.10526			3.15789
		3	13	76		6		6		7.89474			7.89474
		4	13	50		0		0		0			0
		5	13	48	319	4	19	4	17	8.33333	5.66667		8.33333	6.27719
pGGBb-AG	2020-10-13	1	13	53		1		1		1.88679			1.88679
		2	13	50		2		2		4			4
		3	13	52		9		7		13.4615			17.3077
		4	13	57		2		1		1.75439			3.50877
		5	13	50		5		5		10			10
		6	13	54	316	8	27	8	24	14.8148	7.65292		14.8148	8.58635
pGGBb-AG	2020-10-13	1	13	55		4		4		7.27273			7.27273
		2	13	50		3		3		6			6
		3	13	52		1		1		1.92308			1.92308
		4	13	58		1		1		1.72414			1.72414
		5	13	54		2		2		3.7037			3.7037
		6	13	52	321	4	15	4	15	7.69231	4.71933		7.69231	4.71933
pGGBb-AG	2020-10-27	1	13	112		4		3		2.67857			3.57143
		2	13	107		1		1		0.934579			0.934579
		3	13	94		1		1		1.06383			1.06383
		4	13	89	402	0	6	0	5	0	1.16925		0	1.39246
pGGBb-AG	2020-12-01	1	13	112		0		0		0			0
		2	13	122		0		0		0			0
		3	13	93		0		0		0			0
		4	13	105	432	3	3	2	2	1.90476	0.47619		2.85714	0.714286
pGGBb-AG	2020-12-08	1	12	111		0		0		0			0
		2	13	112		0		0		0			0
		3	12	117		0		0		0			0
		4	12	129	469	0	0	0	0	0	0		0	0
pGGBb-AG	2020-12-15	1	12	76		0		0		0			0
		2	12	73		0		0		0			0
		3	13	58		0		0		0			0
		4	13	76		1		1		1.31579			1.31579
		5	13	73	356	1	2	1	2	1.36986	0.53713		1.36986	0.53713
Total (Average)					326.158		12.5789		11.0526		4.36763			4.93839
			14d

## Sheet: Sheet2
		OLD	FAST
1		3.19	9.02778
2		2.81	8.47458
3		2.32	7.59494
4		1.94	7.14286
5		1.92	7.14286
6		1.86	7
7		1.83	5.71429
8		1.57	5.32915
9		1.51	5.26316
10		1.41	4.6729
11		1.38	2.75862
12		1.28	2.32019
13		1.25	1.92837
14		1.2	1.74603
15		1.13	1.24378
16		1.13	1.07527
17		1.12	0.714286
18		1.08	0.462963
19		0.84	0
20		0.81
21		0.8
22		0.79
23		0.68
24		0.68
25		0.62
26		0.56
27		0.52
28		0.44
29		0.41
30		0.4
31		0.34
32		0.31
33		0.3
34		0.14
35		0
